# Supplementary material for: Multiomics Analysis Reveals Gut Virome–Bacteria–Metabolite Interactions and Their Associations with Symptoms in Patients with IBS-D
Source: Viruses. 2024 Jun 29;16(7):1054. doi: 10.3390/v16071054 (PMC11281411; doi:10.3390/v16071054)
Supplement: Supplementary file 1 [file viruses-16-01054-s001.zip]

Archive with 1 entries (1 files):
- viruses-3054031-supplementary.pdf
